# Supplementary material for: Characterization of a Rice GH5_11 Gene Associated with Endosperm and Seed Traits
Source: Plants (Basel). 2025 Nov 9;14(22):3428. doi: 10.3390/plants14223428 (PMC12656318; doi:10.3390/plants14223428)
Supplement: Supplementary file 1 [file plants-14-03428-s001.zip]

Archive with 11 entries (11 files):
- Supplementary Data S1.pdf
- Supplementary Data S2.xlsx
- Supplementary Data S3.xlsx
- Supplementary Data S4.xlsx
- Supplementary Figure S1.pdf
- Supplementary Figure S2.pdf
- Supplementary Figure S3.pdf
- Supplementary figure S4.pdf
- Supplementary Figure S5.pdf
- Supplementary figure S6.pdf
- Supplementary Figure S7.pdf
