# Supplementary material for: Characterization of a Rice GH5_11 Gene Associated with Endosperm and Seed Traits
Source: Plants (Basel). 2025 Nov 9;14(22):3428. doi: 10.3390/plants14223428 (PMC12656318; doi:10.3390/plants14223428)
Supplement: Supplementary file 1 [file plants-14-03428-s001.zip › Supplementary Data S2.xlsx]

## Sheet: Sheet1
Line	Chalkiness Type	adjusted p-value
OE4	PR	0.00007
OE4	WBR	0.00357
OE4	WCR	0.00080
OE4	MWR	0.00174
KD31	PR	0.00015
KD31	WBR	0.04120
KD31	WCR	0.01093
KD31	MWR	0.00042
KD26	PR	0.00007
KD26	WBR	0.00012
KD26	WCR	0.00345
KD26	MWR	0.02416
OE14	PR	0.00145
OE14	WBR	0.84519
OE14	WCR	0.00246
OE14	MWR	0.00174
KD36	PR	0.00013
KD36	WBR	0.63367
KD36	WCR	0.00015
KD36	MWR	0.00034
OE7	PR	0.00540
OE7	WBR	0.84519
OE7	WCR	0.00731
OE7	MWR	0.00590
OE2	PR	0.01251
OE2	WBR	0.06918
OE2	WCR	0.01527
OE2	MWR	0.03868
