# Supplementary material for: Characterization of a Rice GH5_11 Gene Associated with Endosperm and Seed Traits
Source: Plants (Basel). 2025 Nov 9;14(22):3428. doi: 10.3390/plants14223428 (PMC12656318; doi:10.3390/plants14223428)
Supplement: Supplementary file 1 [file plants-14-03428-s001.zip › Supplementary Data S3.xlsx]

## Sheet: Sequences
Phytozome_ID	synonym	pTM	pLDDT	Seq	GH5_subfamily	Strand
Loc_Os01g47400.1	Os01g0663300.1		90.86	MRLLGAHRAALLVLACVVVVVIHGLGEAEALGGGGGFVRAQGTRFVLDGNPYYANGFNAYWLMLLAADPSQRGKVSAALGEAAGHGLTVARTWAFSDGGGGNALQLSPGNYNENTFKGLDFVLSEARKYGIKVILSLVDNYDSFGGRKQYVNWARAQGQGIGSDDEFFTNPVVKGFYKNHVKTVLTRKNTITGVAYRDDPTILAWELMNEPRCQSDLSGRTVQSWITEMAAHVKSIDRNHMLEVGLEGFYGASSPSRIAAVNPSGYQLGTDFIANNQVPGIDFATVHSYPDQWLSGKDDQAQLGFMGRWLDAHIADAQAVLRKPLLIAEFGKSWKDPGYSSGQRDALYGTVYAKIYESARRGGATVGGLFWQLLVPGMDSYRDGYEVVFGETPSTTGVI…	GH5_7	positive
Loc_Os01g47400.2	Os01g0663300.2	0.74		MRLLGAHRAALLVLACVVVVVIHGLGEAEALGGGGGFVRAQGTRFVLDGNPYYANGFNAYWLMLLAADPSQRGKVSAALGEAAGHGLTVARTWAFSDGGGGNALQLSPGNYNENTFKGLDFVLSEARKYGIKVILSLVDNYDSFGGRKQYVNWARAQGQGIGSDDEFFTNPVVKGFYKNHVKTVLTRKNTITGVAYRDDPTILAWELMNEPRCQSDLSGRTVQSWITEMAAHVKSIDRNHMLEVGLEGFYGASSPSRIAAVNPSGYQLGTDFIANNQVPGIDFATVHSYPDQWLSGKDDQAQLGFMGRWLDAHIRDALYGTVYAKIYESARRGGATVGGLFWQLLVPGMDSYRDGYEVVFGETPSTTGVITTNSRRLRFLSKAFARARQAQPARGKGRH…	GH5_7	positive
Loc_Os01g54300.1	Os01g0746700	0.61		MAVGNGLILYHILGLASCIALVYFSLGEVDLRDALPSLPFSGGASRAAAASLPFVERRGKRLFLDGRPFYINGWNSYWLMDLAVEPNTRPRVSSMFRTAVSMGLTVCRTWAFNDGSYNALQLSPGHFDERVFKALDRVVAEASEHGVRLILSLANNLDAYGGKRQYVRWAWEEGVGLTASNDSFFFDPAIRDYFKVYLKTLLMRKNHLTGLEYRDDPTILAWELMNEPRCTSDPSGDTLQRWMEEMSAYVKSIDKKHLLTVGTEGFYGPTSSQEKLNINPGEWFPNNYGADFIRNSKIQDIDFASVHVYPDNWLQHASLDEKLKFMTRWITAHVEDGDGELEKPVLVTEFGLSHQVEGFEDAHRDVLYRAVYDIVHGSARRGGAAGGALVWQLAAEGME…	GH5_7	negative
Loc_Os02g38260.1	Os02g0596200	0.9		MRRRVALCLVLFAFAGLHAAAVEAVTLSTSSRWIVDDEAGGRRVKLACVNWPSHLEPVVTEGLGMQPVDAISKKVASLGFNCVRLTYPIALATNASLSSLTVRRSLLAHGLAGAVAGVEANNPGLLDLTLIESFRAVVDSLGESGVMVILDNHVSRPGWCCADDDGNGFFGDRHFDPDAWVRGLGAMAALFAGVPNVVGMSLRNELRGPRQNADDWYRYMQMGAEAVHAANPAALVIMGGLGYDTDLSFLAARPVDVSFAAAERGKLVFELHWYSFADARAWESEDANEVCGRVARGVARRGGFLLDAGFPLFLSEFGADTRGGSRKDDRYLPCAAAVAAELDLDWALWALQGSYALRQGVAGADEVYGVLDWSWSKPRNATALSRIQSLQRPLRGPGY…	GH5_11	positive
Loc_Os02g52800.1	Os02g0766900		92.49	MGSKRRVILLPTLGVVVLAIAAAVLLHAGEAADVANGQFARASGTRFTVGGRPFYSNGFNAYWLMYMASDPGDRSKAAGVLQQAASLRATLVRTWAFSDGGYRPLQKSPGVYNEDMFMGLDFVIAEAKKRGLYLILSLVNNWDGFGGKKQYVQWARDQGHNLGSDDDFFRSDVTKQFYKNHAVLTRVNKITGVAYKDDPTIFAWELINEPRCQSDLSGKTLQAWVTEMAGYVKSVDPNHMVEIGLEGFYGESMHKNFNPGYTVGTDFIANNLVPAVDFATIHSYPDQWVSGASSDEQVAFMRKWMADHIRDSAAVLRKPLLVTEFGWSARSNGYTVAARDAYFRTVYDAVYASAREGGACAGGLFWQVMAPGMESWTDGYEVVLERSKSTADVVAHQCA…	GH5_7	negative
LOC_Os03g61270.1	Os03g0828300	0.76		MNEPRCDADPTGGMVQAWVEEMAPYVKRVDGGRHLVTAGLEGFYGDGEHESKELNPWGIYYGTNYVATHRAAGVDFATIHLYPDVWLWGSTADEQAAFFRNWTRSHVHDTAAFLGKPLLVTEYGKFLWKGGGANKTQRNYFLDVVLDAIYASASRGGPLVGGAFWQLLLDDDVVAGMDDLRDGYEIILAEDSRAASIIGEHSEQLASLNGQDAEALRRRRRRPASSHRKTRLGSGGDSDALRLPRTLLIRFISLSRSISSFIQDNFVLF	GH5_7	positive
Loc_Os03g61280.1	Os03g0828500.1		87.61	MSSCALVQRPPPWRAAVAPGDGMVAVDGTQFVVDCGRTIFFSGFNAYWLMMMAADPALRGAVATAFQQASAHGLNLARTWAFSDGGDQPLQSSPGVYNETMFQGLDFVIAEARRHGIYLLLCLTNNFDNFGGKRQYVRWAGDAGHNLTSDDDFFTSTIVKSYFKNHVKTVLTRVNTLTGVAYKDDPTIFAWELMNEPRCYADPTGAMVQAWVEEMAPYVKSVDGRHLVTPGLEGFYGAGEHESKELNPWGIYYGTNYVATHRTAAVDFATIHLYPDVWLWGSSADEQATFFRNWTRSHIDATAAYLGMPLLVTEYGKFLWKEVGANKAQRNYFLDLVLDAIYASASRGGPLVGGAFWQLLLDGDIVAGMDSLRDGYEIILAEDSRAASIIGEHSEQLAA…	GH5_7	positive
Loc_Os03g61280.2	Os03g0828500.2			MVAVDGTQFVVDCGRTIFFSGFNAYWLMMMAADPALRGAVATAFQQASAHGLNLARTWAFSDGGDQPLQSSPGVYNETMFQGLDFVIAEARRHGIYLLLCLTNNFDNFGGKRQYVRWAGDAGHNLTSDDDFFTSTIVKSYFKNHVKTVLTRVNTLTGVAYKDDPTIFAWELMNEPRCYADPTGAMVQAWVEEMAPYVKSVDGRHLVTPGLEGFYGAGEHESKELNPWGIYYGTNYVATHRTAAVDFATIHLYPDVWLWGSSADEQATFFRNWTRSHIDATAAYLGMPLLVTEYGKFLWKEVGANKAQRNYFLDLVLDAIYASASRGGPLVGGAFWQLLLDGDIVAGMDSLRDGYEIILAEDSRAASIIGEHSEQLAALNGQDADVLCRRASSHRRTRLG…	GH5_7	positive
Loc_Os04g40490.1	Os04g0480900		92.51	MASSSPLLLLLLLLPLAAATATASLPPLPLSTASRWVVGADGRRVKLACANWASHLEPVAAEGLSRRGLGDIAARVAAMGLNCVRLTWPTYLATNATLANLPLRASLERLGMPESVAGVRVNNPGLLDLPLIDVFQEVVSALAKNNIMVILDNQMTTPGWCCSENDGNGFFGDKYFGPEEWLKGLSAMATMFRNTKNVVGMSLRNELRGSKNVSLWFRYMQLGAEVVHAANPGVLVILSGLNFDNTLDFLVPNQIQLTFTGKLVFEQHWYGFSDDGNWGSQNQNDACGMVVDSIKKKGLFLLQQGWPLFFSEFGFDMSGTHVADNRYLTCFLTVAAEMDLDWAIWALQGSYYIREGTLAYDESYGLLSWDWCTARNPSFIKRINALQSPFQGPGLPNSQ…	GH5_11	positive
Loc_Os04g40500.1	Os04g0481000	0.93		MASSACPTPLLLLLLPLAAAAASLPPLPLSTASRWVVGADGRRVKLACANWASHLEPVAAEGLSRRGVGDIAARVAAMGFNCVRLTWPTYLATNATLASLPLRWSLERFGMRESVAGVRVNNPGLLDLPLIDVFQEVVSALARNNIMVILDNQMTTPGWCCSTTDGNGFFGDKYFDPEEWLNGLKTMATMFRKTKNVVGMSLRNELRGPYENVSLWYRYMKEGAESVHTANPDVLVILSGLEFDNTLNFVVPNQIHLSFTGKLVFEQHWYGFSDGGNWESQNQNDVCGMVVGFIKNKGLFLLQQGWPLFFSEFGFDMSGTHTGDNRYLTCFLSVAAEMDLDWAIWALQGSYYIREGTLAYDESYGLLSWDWCTARNPSFIKRINSLQSPFQGPGLPNSQ…	GH5_11	positive
Loc_Os04g40510.1	Os04g0481200.1		87.9	MPKQPRRRSTRYKSTSPLLLLGVSHCRTAGVDMRLVVVWLAAVAVLGLASHGRPAAAAAATTLSTASRWIVDEGGNRVKLACVNWPSHLEPMLAEGLGKQPVGAIAKDVVAMGFNCVRLTWATFMVTNASYSSLTVAQSFQRLNLTESLAAIRVNNPSLVDLKLIDAFKAVVSSLGENGVMVILDNHVSKPGWCCGNNDGNGFFGDAYFDPDVWVDGLTKMATMFAAVPSVVAMSLRNELRGPRQNSADWYKYMQRGAEAVHAANPRVVVILSGMSFDNDLAFLNSRQVNVSFAGKVAFEVHWYGFSDGQAWRAGNANQVCARVAASVSRRALYLLDQGWPVFLSEFGVDNRGGNVNDNRYYGCVAAVAADLDLDWALWTLQGSYYLREGVLGLDEVYG…	GH5_11	positive
Loc_Os04g40510.2	Os04g0481200.2			MPKQPRRRSTRYKSTSPLLLLGVSHCRTAGVDMRLVVVWLAAVAVLGLASHGRPAAAAAATTLSTASRWIVDEGGNRVKLACVNWPSHLEPMLAEGLGKQPVGAIAKDVVAMGFNCVRLTWATFMVTNASYSSLTVAQSFQRLNLTESLAAIRVNNPSLVDLKLIDAFKAVVSSLGENGVMVILDNHVSKPGWCCGNNDGNGFFGDAYFDPDVWVDGLTKMATMFAAVPSVVAMSLRNELRGPRQNSADWYKYMQRGAEAVHAANPRVVVILSGMSFDNDLAFLNSRQVNVSFAGKVAFEVHWYGFSDGQAWRAGNANQVCARVAASVSRRALYLLDQGWPVFLSEFGVDNRGGNVNDNRYYGCVAAVAADLDLDWALWTLQGSYYLREGVLGLDEVYG…	GH5_11	positive
Loc_Os05g15510.1	Os05g0244500.1		90.59	MMSSRLLKRACLLLLVSSWLCSLSDAKRKTPPSPPPPPSSFGLPVRAVCLGGWLVTEGWILPSLFDAIPNKDLLDGAQLQLKAVAAGAYLTAADQGGAAAVVANRTQAAPSASETFKLWRINETTFNFRASSGRFVGAGSDGGAAVVAVAAAPGPSETFQVVRDDGDKSRVRIRAPNGHFLQIALGSNSVTADYYGESTSWGDDDPSVFVVTKVLELQGEYQICNGYGTAKATPILRNHWSTYIVEDDFKFISASGLTAVRIPVGWWIASDPNPPAPYVGGSLQTLDNAFKWAEKYKLGVIIDLHAAPGSQNPWEHSSSRDGTQEWGTSDANIAETVQVIDFLASRYAKSPSLLAVELMNEPFAPRATLESLMKYYHDGYNAVRKYSSTAYVIMSNRLG…	GH5_14	negative
Loc_Os05g15510.2	Os05g0244500.2			MMSSRLLKRACLLLLVSSWLCSLSDAKRKTPPSPPPPPSSFGLPVRAVCLGGWLVTEGWILPSLFDAIPNKDLLDGAQLQLKAVAAGAYLTAADQGGAAAVVANRTQAAPSASETFKLWRINETTFNFRASSGRFVGAGSDGGAAVVAVAAAPGPSETFQVVRDDGDKSRVRIRAPNGHFLQIALGSNSVTADYYGESTSWGDDDPSVFVVTKVLELQGEYQICNGYGTAKATPILRNHWSTYIVEDDFKFISASGLTAVRIPVGWWIASDPNPPAPYVGGSLQTLDNAFKWAEKYKLGVIIDLHAAPGSQNPWEHSSSRDGTQEWGTSDANIAETVQVIDFLASRYAKSPSLLAVELMNEPFAPRATLESLMKYYHDGYNAVRKYSSTAYVIMSNRLG…	GH5_14	negative
Loc_Os05g25480.1	Os05g0319100	0.75		MDLIKLSSHASLRYKLQPCGASPPAAAAAMETSYREEEARRKASLLHCIFFFLLGALAMAAAIAVLHESSYWEWRCNRLTDIVVDGDDGDGPSSSEVVDGGGEWGMVRTRGAQFVVGGGRPFYVNGFNTYWLMVLAVDPSTRGKVTEVFRQAAAVGLTVCRTWAFNDGGWRALQKSPGVYDEEVFKALDFVVSEARKHKIRLILPLINNWDDYGGKAQYVRWAQAAAAGAGADAFFSDETVRGYFKSHVTAVLTRVNAYTGVAYRDDPTIMAWELMNEPRCASDPTGDTLQAWIAEMAFHVKSVDPAHLLGVGAEGFYGPSSPPARLRVNPNADVALAGADFVRNHRVLGVDFASVHVYPDTWLPAGATKEAQLRFATSWVEAHIADAEGALGGMPVLF…	GH5_7	positive
Loc_Os06g20620.1	Os06g0311600		90.47	MRQERRLYSLLGLLLLLAVVYLTWFPTTHDGGGGGGGGWVKLPVPWLQPRMPFAARRGTHFVDADTGSPLYVNGWNSYWLLPARSPALAAEMLRRGRRMGLSVCRTWAFSDGGPGALQISPGRFSEAVFQVLDYVIYEARRNHIRLILCLVNNLDNLGGKAQYVQWAQAAGANMTNSTDSFYSHPTIKRYYKDYVKAILTRRNSYSRIRYSDEPAIFAWELMNEPRCVSNSSGPYLQAWIAEMAAYVKSLDTNHLVTVGTEGFYGPGIAERLGVNPGEWAASLCSDFIQNSAVEHIDFASVHAYPDSWLPRASLEEKVRYLSNWVDSHLNDSEQILKKPVLFTEVGYLQHSDANSNSTVDRDIILRIVYDKIYDSARKLQAGSGALIWQLMVEGTHMYG…	GH5_7	positive
Loc_Os08g37750.1	Os08g0484100		88.56	MGLPRSGVLVFGLVCVFQLSHSSSDDDFTKVRAVNLGGWLVVEGWIKPSLFDGISNGDMLDGTQVQLKSVGLQKYLSANGGGGGNLTVDQDVASTWETFRLWRVSYREYQFRCIKGQFLTASNGDVISATADSPGDTESFYIERNNSMLHIKLLNGGYLQVTNNNQLTSNYPSQPGWDDGMATFEMTIVANNLHGDYQLANGLGPDQAMVVLTEHRKNFITGKDFYFLSKNGINAVRIPVGWWIAYDPNPPAPFVSGSLDTLDRAFYWAHFKSAQYGGSDFDIRIYGLKCIIDLHAAPGSQNGMEHSASRDGSVDWPSPANIEKTLDVINFLAQRYANNPSLLGIELLNEPSAGAVPLGTLVSYYKTGYQIVRSYSDKAYVIFCQRIGNADPMELYQAD…	GH5_14	positive
Loc_Os10g22520.1	Os10g0370500		93.25	MRHFELLLFLLLCSPCLFSVSDGRTVRPAKRGAPSPPIRAVNLGGWLVTEGWILPSLFDDIPNKDLLDGTQLQFKSVTQNMYLCAEQGGGTILVANRTSASGWETFKLWRIDEDTFDLRVFDNLFVTVAGDGVTVVATVASPGPGEAFQIVRNGDKTRARIRAPNGMFLQAKTSDSVTADYDGETNWGDDDPSVFVVTRVGGLQGEYQICNGYGKAKATQVLREHWRTYIVESDFKFISTSGLNAVRIPVGWWIASDPNPPAPFVGGSLQALDNAFKWAEKYNLGVIVDLHAAPGSQNPFEHSASRDGSQDWGTTDANIAQTVQVIDFLTHRYASSPSLLAVELLNEPLAPGVTLPALMRYYKDGYNAVRKYTSTAYVVMSNRLSASNTELLGFAAGFP…	GH5_14	negative
Loc_Os10g22570.1	Os10g0370800		92.0	MATPSSSSPPVPPIRSVNLGGWLVTEGWILPSLFDDIPNNDFLDGTKLQFKSVVHNTYLCAEHGGGDIVVADRTAASGWETFKLWRVDENTFNLKAIDDSAVHFVGVDGNGVVVATAATPGPSETFVIVRSDRDNSRIRIRASNGKFLQAKTTVSVTADHGEGTSWGDDDPSVFAINRGEKLQGEYQLCNGYGMKKATEVLREHWSTYILENDFKFISSNGLNAVRIPVGWWIASDPNPPAPFVGGSLEALDNAFRWAEKYNLGVIVDLHAAPGSQNPWEHSGSRDGSQTWGTTDETIIQTVQVIDFLASRYAKSPSLLAVELLNEPLAPKVSAGMLKKYYQDAYNAVRKYTSDAYVIMSNPINADYSNEILQFAGGFFGAVFDVHYYNMFNGSFDNTT…	GH5_14	negative
Loc_Os11g02600.1	Os11g0118200	0.92		MEDAHHHHWTMVERRGTQLWASGRPFIIHGFNTYWLMSFAADQATRLRVTAAIAEAGLNVCCTWAFSDGGYRALQTAPFHYDEDVFRALDFVVSEARRHNMRLILSLCNNWEDYGGKAQYVRWGKEAGLDLTSEDDFFSDPTIKSYYKAFVEAVVTRINTVTNETYKDDPTILAWELINEPRCPSDPSGDTLQVFITYVFFG	GH5_7	negative
Loc_Os12g02520.1	Os12g0117300		96.82	MVECSGTQLWASGRPFIIHGFNTYWLMSFAADQATRPRVTAAIAEAAEAGLNVCRTWAFSDGGYRALQTVPFHYDEDVFQALDFVVSEAKRHNMRLILSLCNNWEDYGGKAQYVRWGKEAGLDLTSEDDFFSDPTIKSYYKAFVEAVVTRINTVTNETYKDDPTILAWELINEPRCPSDPSGDTLQAWIEEMASYVKSIDPVHLLEIGIEGFYGLSTPELLPVNPDEYSGHAGTDFIRNHQAPGIDLASIHVYSDTWLPHSIKENHLQFVDKWMQQHIHDAANLLGMPIVVGEFGVSVKDGKFGNEFREDFMKTVYRIFLSSWKEGVIGGGCLLWQLFPEGAEHMDDGYAVIFAKSPSTLSLLANHLRCLEC	GH5_7	negative

## Sheet: Duplication
Gene1	Gene2	Type
Loc_Os03g61280	Loc_Os01g47400	DD
Loc_Os02g52800	Loc_Os01g47400	DD
LOC_Os03g61270	Loc_Os01g47400	DD
Loc_Os11g02600	Loc_Os01g47400	DD
Loc_Os01g54300	Loc_Os01g47400	dTRD
Loc_Os05g25480	Loc_Os01g47400	dTRD
Loc_Os01g47400	Loc_Os12g02520	dTRD
Loc_Os05g25480	Loc_Os01g54300	DD
Loc_Os01g54300	Loc_Os12g02520	DD
Loc_Os11g02600	Loc_Os01g54300	dTRD
Loc_Os03g61280	Loc_Os01g54300	dTRD
Loc_Os01g54300	Loc_Os06g20620	dTRD
Loc_Os02g38260	Loc_Os04g40490	SD
Loc_Os04g40510	Loc_Os02g38260	DD
Loc_Os02g38260	Loc_Os04g40500	DD
Loc_Os02g52800	Loc_Os05g25480	dTRD
Loc_Os02g52800	LOC_Os03g61270	DD
Loc_Os02g52800	Loc_Os03g61280	DD
LOC_Os03g61270	Loc_Os03g61280	TD
Loc_Os06g20620	Loc_Os03g61280	DD
Loc_Os05g25480	Loc_Os03g61280	dTRD
Loc_Os03g61280	Loc_Os12g02520	dTRD
Loc_Os04g40490	Loc_Os04g40500	TD
Loc_Os04g40510	Loc_Os04g40490	PD
Loc_Os04g40510	Loc_Os04g40500	TD
Loc_Os10g22570	Loc_Os05g15510	DD
Loc_Os05g15510	Loc_Os10g22520	DD
Loc_Os05g25480	Loc_Os12g02520	DD
LOC_Os03g61270	Loc_Os05g25480	dTRD
Loc_Os11g02600	Loc_Os05g25480	dTRD
Loc_Os06g20620	Loc_Os05g25480	dTRD
Loc_Os06g20620	Loc_Os12g02520	dTRD
Loc_Os10g22570	Loc_Os08g37750	dTRD
Loc_Os10g22570	Loc_Os10g22520	PD
Loc_Os12g02520	Loc_Os11g02600	SD

## Sheet: Signal Peptide
Phytozome ID	SP?	SP start	SP stop	Likelihood of prediction SP
Loc_Os01g47400.1	Yes	1	30	0.999741
Loc_Os01g47400.2	Yes	1	30	0.999741
Loc_Os01g54300.1	No			0.999658
Loc_Os02g38260.1	Yes	1	24	0.999743
Loc_Os02g52800.1	No			0.530350
LOC_Os03g61270.1	No			1.00000
Loc_Os03g61280.1	No			1.00000
Loc_Os03g61280.2	No			1.00000
Loc_Os04g40490.1	Yes	1	23	0.999688
Loc_Os04g40500.1	Yes	1	22	0.915740
Loc_Os04g40510.1	Yes	1	58	0.560612
Loc_Os05g15510.1	Yes	1	26	0.999050
Loc_Os05g25480.1	No			0.999922
Loc_Os06g20620.1	No			1.0000
Loc_Os08g37750.1	Yes	1	22	0.999722
Loc_Os10g22520.1	Yes	1	23	0.999634
Loc_Os10g22570.1	No			1.00000
Loc_Os11g02600.1	No			0.999978
Loc_Os12g02520.1	No			0.999886

## Sheet: Domain Architecture
sequence_id	start	stop	domain	length	Based on IPR id	Based on IPR id	Based on IPR id
Loc_Os01g54300	15	452	Glycosyl hydrolase	725	IPR045053
Loc_Os01g54300	525	725	Disordered	725	MobiDB-Lite
Loc_Os11g02600	9	198	Glycosyl hydrolase	202	IPR045053	IPR017853
Loc_Os04g40490	1	23	Signal peptide	554
Loc_Os04g40490	26	389	Glycosyl hydrolase	554	IPR017853
Loc_Os04g40490	400	526	RicinB-like domain	554	IPR035992
Loc_Os02g52800	17	404	Glycosyl hydrolase	407	IPR045053	IPR017853
Loc_Os04g40500	1	22	Signal peptide	552
Loc_Os04g40500	25	391	Glycosyl hydrolase	552	IPR017853
Loc_Os04g40500	400	526	RicinB-like domain	552	IPR035992
Loc_Os03g61280.1	19	405	Glycosyl hydrolase	461	IPR045053	IPR017853
Loc_Os10g22520	1	23	Signal peptide	510
Loc_Os10g22520	37	63	Glycosyl hydrolase	510	IPR017853
Loc_Os10g22520	63	198	DUF7910/Fascin-like	510	IPR057232	IPR008999	cd00257
Loc_Os10g22520	197	506	Glycosyl hydrolase	510	IPR017853
Loc_Os01g47400.1	1	30	Signal peptide	432
Loc_Os01g47400.1	37	419	Glycosyl hydrolase	432	IPR017853
Loc_Os06g20620	12	426	Glycosyl hydrolase	440	IPR017853	IPR045053
Loc_Os12g02520	1	366	Glycosyl hydrolase	372	IPR017853	IPR045053
Loc_Os02g38260	1	24	Signal peptide	582
Loc_Os02g38260	27	383	Glycosyl hydrolase	582	IPR017853
Loc_Os03g61280.2	1	383	Glycosyl hydrolase	439	IPR017853	IPR045053
Loc_Os10g22570	39	176	DUF7910/Fascin-like	1449	IPR057232	IPR008999	cd00257
Loc_Os10g22570	13	39	Glycosyl hydrolase	1449	IPR017853
Loc_Os10g22570	492	520	Glycosyl hydrolase	1449	IPR017853
Loc_Os10g22570	972	1000	Glycosyl hydrolase	1449	IPR017853
Loc_Os10g22570	185	489	Glycosyl hydrolase	1449	IPR017853
Loc_Os10g22570	520	655	DUF7910/Fascin-like	1449	IPR057232	IPR008999	cd00257
Loc_Os10g22570	663	966	Glycosyl hydrolase	1449	IPR017853
Loc_Os10g22570	1000	1137	DUF7910/Fascin-like	1449	IPR057232	IPR008999	cd00257
Loc_Os10g22570	1143	1446	Glycosyl hydrolase	1449	IPR017853
Loc_Os01g47400.2	1	30	Signal peptide	403
Loc_Os01g47400.2	37	368	Glycosyl hydrolase	403	IPR017853
Loc_Os08g37750	1	22	Signal peptide	537
Loc_Os08g37750	29	56	Glycosyl hydrolase	537	IPR017853
Loc_Os08g37750	56	189	DUF7910/Fascin-like	537	IPR057232	IPR008999	cd00257
Loc_Os08g37750	196	509	Glycosyl hydrolase	537	IPR017853
Loc_Os05g15510	1	26	Signal peptide	525
Loc_Os05g15510	44	70	Glycosyl hydrolase	525	IPR017853
Loc_Os05g15510	70	213	DUF7910/Fascin-like	525	IPR057232	IPR008999	cd00257
Loc_Os05g15510	220	522	Glycosyl hydrolase	525	IPR017853
Loc_Os04g40510	1	58	Signal peptide	603
Loc_Os04g40510	60	416	Glycosyl hydrolase	603	IPR017853
Loc_Os04g40510	433	557	RicinB-like domain	603	IPR035992
Loc_Os05g25480	57	506	Glycosyl hydrolase	520	IPR017853	IPR045053
Loc_Os03g61270	1	229	Glycosyl hydrolase	269	IPR045053

## Sheet: Primers
Primer name	5'-3' sequence	Amplicon	PCR reaction	Reference
A267	GGAGCCGAAAGATGAAGTGC	forward qPCR primer to amplify a reference gene SAP18: Loc_Os02g02960	cfr RT-qPCR	Xu et al., 2015
A268	ACCCACCTCTTTGACAACGA	reverse qPCR primer to amplify a reference gene SAP18: Loc_Os02g02960	cfr RT-qPCR	Xu et al., 2015
A269	GAGCGGCAACACTAAGGATG	forward qPCR primer to amplify a reference gene Fb15: Loc_Os02g07910	cfr RT-qPCR	Xu et al., 2015
A270	AATCTCCTTGACGGCACAGA	reverse qPCR primer to amplify a reference gene Fb15: Loc_Os02g07910	cfr RT-qPCR	Xu et al., 2015
A276	AGTGGTTCAAGCTGGTGAC	forward qPCR primer to amplify gene of interest Loc_Os04g40510	cfr RT-qPCR	This study
A277	TCAGAGGGACCTAATCTTCCA	reverse qPCR primer to amplify gene of interest Loc_Os04g40510	cfr RT-qPCR	This study
evd910	TGTGAGCAGCTTCTCGTTTG	forward qPCR primer to amplify a reference gene EXP: Loc_Os03g27010	cfr RT-qPCR	Zhan et al., 2018
evd911	TGTTGTTGCCTGTGAGATCG	reverse qPCR primer to amplify a reference gene EXP: Loc_Os03g27010	cfr RT-qPCR	Zhan et al., 2018
L983	CAAAGATCGTTATGTTTATCGGCACT	forward primer to amplify the hygromycin resistance gene	5' – 95°C, 35x (10” – 98°C, 30” – 52°C, 30’’ – 72°C), 5’ - 72°C, ∞ - 12°C	This study
L984	TTGGCGACCTCGTATTGGGAA	reverse primer to amplify the hygromycin resistance gene		This study
L555	AAAAAGCAGGCTTCACCATGCCGAAGCAACCCCG	forward primer for generating LOC_Os04g40510-GFP with half attB sites	30” – 98°C, 35x (10” – 98°C, 60” – 72°C), 120” - 72°C, ∞ - 12°C	This study
L556	AGAAAGCTGGGTGGAGGGACCTAATCTTCCATGACC	reverse primer for generating LOC_Os04g40510-GFP with half attB sites		This study
evd94	TGCCTGAGTATGGTGAGCAAGGGCGAG	forward primer for amplifying GFP CDS	30” – 98°C, 35x (10” – 98°C, 60” – 64°C, 30” – 72°C), 120” - 72°C, ∞ - 12°C	This study
evd95	AATATTGTCCTTGTACAGCTCGTCCAT	reverse primer for amplifying GFP CDS		This study
A193	TACAAAAAAGCAGGCTTCACCATGCCGAAGCAACCCCGC	forward primer for generating NtP-GFP-LOC_Os04g40510-GFP with half attB sites: predicted signal peptide	30” – 98°C, 35x (10” – 98°C, 30” – 72°C), 120” - 72°C, ∞ - 12°C	This study
A194	CTCGCCCTTGCTCACCATTGCCATCGCCGCCGCCGCGGGGCG	reverse primer for generating NtP-GFP-LOC_Os04g40510-GFP with half attB sites: predicted signal peptide		This study
A195	GCATGGACGAGCTGTACAAGGCAGCGACGACGCTGTCG	forward primer for generating NtP-GFP-LOC_Os04g40510-GFP with half attB sites: CDS LOC_Os04g40510	30” – 98°C, 35x (10” – 98°C, 50” – 72°C), 120” - 72°C, ∞ - 12°C	This study
A196	GTACAAGAAAGCTGGGT TCAGAGGGACCTAATCTTCCATGACC	reverse primer for generating NtP-GFP-LOC_Os04g40510-GFP with half attB sites: CDS LOC_Os04g40510		This study
evd002	GGGGACAAGTTTGTACAAAAAAGCAGGCT	Forward primer to add the remaining attB site	30” – 98°C, 35x (10” – 98°C, 60” – 72°C), 120” - 72°C, ∞ - 12°C	Van Hove et al., 2011
evd004	AGAAAGCTGGGTGTTAGTTTGGACGAATGTCGAAGCC	Reverse primer to add the remaining attB site		Van Hove et al., 2011

## Sheet: RNAi cassette
RNAi cassette sequence
GGACGTGGTCGCCATGGGTTTCAACTGCGTCCGCCTCACCTGGGCCACGTTCATGGTGACCAACGCCTCCTACTCCTCCCTCACCGTCGCCCAGTCCTTCCAGCGCCTCAACCTCACCGAGTCCCTCGCCGCCATCCGCGTCAACAACCCCTCCCTCGTCGACCTCAAGCTCATCGACGCCTTCAAGGCGGTGGTGAGTAGCCTGGGGGAGAACGGCGTGATGGTGATACTGGACAACCACGTGAGCAAGCCGGGGTGGTGCTGCGGCAACAACGACGGggtaccgtacgtatataccgcagtactgatactactagctagctagcgctacgtgtacatgtgtatgatctggcagcatgcatatatatatatatgtatgcgtccagtccagctgatgat…
