# Supplementary material for: Characterization of a Rice GH5_11 Gene Associated with Endosperm and Seed Traits
Source: Plants (Basel). 2025 Nov 9;14(22):3428. doi: 10.3390/plants14223428 (PMC12656318; doi:10.3390/plants14223428)
Supplement: Supplementary file 1 [file plants-14-03428-s001.zip › Supplementary Data S4.xlsx]

## Sheet: Phenotyping 3 DPI
Germination rate at 3 DPI
Line	Replicate	Number of seeds
WT	1	17
OE4	1	14
OE7	1	14
OE14	1	12
KD36	1	21
KD31	1	13
WT	2	17
OE4	2	15
OE7	2	12
OE14	2	12
KD36	2	18
KD31	2	20
WT	3	25
OE4	3	24
OE7	3	25
OE14	3	17
KD36	3	26
KD31	3	19
WT	4	23
OE4	4	20
OE7	4	26
OE14	4	17
KD36	4	21
KD31	4	18

## Sheet: Phenotyping 14 DPI
Phenotyping young plants 14 DPI
Line	Number of plants
KD26	21
KD31	50
KD36	28
OE14	19
OE4	34
OE7	12
WT	47

## Sheet: Phenotyping 20 WPI
Phenotyping senescent plants (20 WPI)
Line	Number of plants
KD26	15
KD31	15
KD36	15
OE14	8
OE2	4
OE4	15
OE7	4
WT	15
